# Supplementary material for: Surface Evaluation of Orthodontic Brackets Using Texture and Fractal Dimension Analysis
Source: Materials (Basel). 2022 Mar 11;15(6):2071. doi: 10.3390/ma15062071 (PMC8951260; doi:10.3390/ma15062071)
Supplement: Supplementary file 1 [file materials-15-02071-s001.zip]

Archive with 1 entries (1 files):
- materials-1589294-supplementary.pdf
